# Supplementary material for: Irregular Findings on Teatcups in Milking Parlours in Sheep and Goat Farms and Potential Predictors
Source: Animals (Basel). 2023 Sep 23;13(19):3004. doi: 10.3390/ani13193004 (PMC10571646; doi:10.3390/ani13193004)
Supplement: Supplementary file 1 [file animals-13-03004-s001.zip]

Archive with 1 entries (1 files):
- animals-2605444-supplementary.pdf
